# Supplementary material for: Unraveling Vulnerabilities in Endocrine Therapy-Resistant HER2+/ER+ Breast Cancer
Source: bioRxiv. 2023 Aug 22:2023.08.21.554116. Preprint. [Version 1] doi: 10.1101/2023.08.21.554116 (PMC10473676; doi:10.1101/2023.08.21.554116)
Supplement: Supplement 2 — Additional file 2: Table S2. Shared genes bearing exonic mutations in MM361 LTEDA and B versus parental cells and predicted pathogenicity. [file media-2.xlsx]

## Sheet: Sheet1
Chrom	POS	GENE ID	REF	ALT	MUTATION	CADD_MARK
chr12	21814649	ABCC9	A	T	MISSENSE	2	The mutational effect predictions in column G was generated from Varmap (https://www.ebi.ac.uk/thornton-srv/databases/VarMap, accessed on 11 August 2022).
chr11	130427649	ADAMTS8	C	T	MISSENSE	2	CADD_MARK: Indicator of 'severity'of the CADD variant score
chr10	97582369	ANKRD2	G	A	MISSENSE	2	0 = benign; 1 = possibly deleterious; 2 = likely deleterious; 3 = probably deleterious.
chr20	32436713	ASXL1	C	A	MISSENSE	1
chr15	49931287	ATP8B4	G	A	NONSENSE	3
chr2	169492971	BBS5	G	A	MISSENSE	1
chr11	115238608	CADM1	C	T	MISSENSE	2
chr10	5525528	CALML3	C	A	MISSENSE	1
chr11	93668849	CEP295	G	T	MISSENSE	1
chr12	6577839	CHD4	C	T	MISSENSE	1
chr7	107256732	COG5	C	A	MISSENSE	1
chr6	75125175	COL12A1	G	A	NONSENSE	3
chrX	33020189	DMD	C	T	MISSENSE	2
chr4	186274210	F11	C	A	NONSENSE	3
chrX	37008573	FAM47C	A	C	MISSENSE	0
chr19	4792537	FEM1A	C	A	MISSENSE	1
chr2	157308612	GALNT5	G	T	NONSENSE	3
chr2	219240091	GLB1L	C	T	MISSENSE	2
chr8	79766254	HEY1	C	G	MISSENSE	0
chr1	160945180	ITLN2	C	T	MISSENSE	0
chr3	4685102	ITPR1	G	A	MISSENSE	1
chr6	39596127	KIF6	G	A	MISSENSE	0
chr22	38214744	MAFF	G	T	MISSENSE	1
chr19	7911292	MAP2K7	G	C	MISSENSE	2
chr22	19435723	MRPL40	G	C	MISSENSE	1
chr4	115076978	NDST4	G	C	MISSENSE	0
chr16	2039962	NTHL1	G	C	MISSENSE	1
chr9	92401131	OGN	C	T	MISSENSE	0
chr1	248239790	OR2M4	C	G	MISSENSE	0
chrX	49694164	PAGE1	G	T	MISSENSE	0
chr8	70069589	PRDM14	T	A	MISSENSE	0
chr19	43082548	PSG2	G	A	MISSENSE	0
chr3	51637199	RAD54L2	G	A	MISSENSE	2
chr2	79159739	REG3A	G	C	DE_NOVO_START_OUT_FRAME	0
chr2	101308278	RNF149	C	T	MISSENSE	0
chr6	4995095	RPP40	C	A	MISSENSE	2
chrX	110452980	RTL9	C	T	MISSENSE	0
chr2	199348753	SATB2	C	T	MISSENSE	2
chr17	35259010	SLFN5	G	T	MISSENSE	0
chr2	174337044	SP9	G	T	MISSENSE	2
chr17	28678549	SUPT6H	C	T	MISSENSE	2
chr3	36861052	TRANK1	C	A	MISSENSE	1
chr17	58309329	TSPOAP1	G	C	MISSENSE	1
chr2	17592084	VSNL1	C	A	MISSENSE	0
chr2	98212011	VWA3B	G	A	MISSENSE	2
chr1	224399019	WDR26	G	A	MISSENSE	2
chr19	58067246	ZNF135	C	G	MISSENSE	0
chr9	96819752	ZNF782	C	T	MISSENSE	0
